# Supplementary material for: Atezolizumab plus stereotactic ablative radiotherapy for medically inoperable patients with early-stage non-small cell lung cancer: a multi-institutional phase I trial
Source: Nat Commun. 2023 Sep 2;14:5332. doi: 10.1038/s41467-023-40813-w (PMC10474145; doi:10.1038/s41467-023-40813-w)
Supplement: Supplementary file 4 — Source Data [file 41467_2023_40813_MOESM4_ESM.xlsx]

## Sheet: Figure 1
Figure 1
1B			1C			1D
OS			PFS (months)			Relative change in tumor size (%)
24.4	1		24.4	1		17
35.4333	1		30.4333	1		9
16.5333	1		16.3	1		8
33.8333	0		12.9667	1		6
45.9333	0		45.9333	0		6
44.0333	0		25.9	1		6
32.7333	0		15.5	1		0
16.8667	1		16.8667	1		0
41	0		41	0		0
37.6667	0		37.6667	0		0
35	0		35	0		0
36.4	0		36.4	0		-1.6
21.0667	0		14.9	1		-5
14.9	1		8.7	1		-16
8.7	1		25.8333	0		-18
25.8333	0		20.3667	1		-30
20.3667	0		25.6	0		-35
25.6	0		9.06667	0		-39
9.06667	0

## Sheet: Figure 2
Figure 2
	FFP (months)	Dose level 1-2	Dose level 3
	24.4	0
	30.4333	1
	16.3	1
	12.9667	1
	45.9333	0
	25.9	1
	15.5	1
	16.2667	0
	41	0
	37.6667		0
	35		0
	36.4		0
	14.2333		0
	8.7		0
	25.8333		0
	20.3667		0
	25.6		0
	9.06667		0

## Sheet: Figure 3
Figure 3
Mean QIF scores
3B			3D			3F			3I			3G			3J
CD3 QIF			CD3 QIF			CD3 Ki67 QIF			CD3 Ki67 QIF			CD3 GZB QIF			CD3 GZB QIF
responder	non-responder		progression	no progression		responder	non-responder		progression	no progression		responder	non-responder		progression	no progression
77175	47803		47803	16645		34823	10474		10474	14667		1105	331		331	636
75306	14819		14819	41189		34753	2741		2741	7018		1075	191		191	338
	16645		21653	75306			14667		4600	34753			636		172	1105
	21653		15855	56048			4600		5172	23923			172		229	778
	41189			77175			7018			34823			338			1075
	56048						23923						778
	15855						5172						229

## Sheet: Figure 4A
Figure 4 A
	ID	B	C1	C2	C3
	ID01	6.29	1.31	1.23	0
	ID02	9.41	1.78	0.86	0.9
	ID03	0.8	NA	NA	NA
	ID04	12.4	1.81	4.55	1.93
	ID05	17.7	1.79	1.44	4.07
	ID06	2.24	0.97	1.8	0.49
	ID07	3.66	1.98	NA	NA
	ID08	NA	1.22	0.85	0.78
	ID09	26.1	4.09	10.5	3.45
	ID10	16	1	0.75	0.21
	ID11	20.6	7.76	8.47	NA
	ID12	20.4	7.51	8.9	3.6
	ID13	7.7	6.08	7.05	6.77
	ID14	22	13.2	NA	NA
	ID15	24.7	12.6	3.86	7.7
	ID16	8.46	1.2	1.77	1.26
	ID17	5.8	1.22	11	1.02
	ID18	4.01	1.49	0.93	0.64
	ID19	4.93	3.74	7.19	1.11
	ID20	10.6	2.33	3.72	2.53

## Sheet: Figure 4B
Figure 4 B
	ID	B	C1	C2	C3
	ID01	8.73	8.74	4.17	20
	ID02	14.9	3.66	0.99	0.73
	ID03	0	NA	NA	NA
	ID04	22.6	4.53	1.97	3.37
	ID05	60.5	7.93	3.67	28.8
	ID06	29	1.74	7.89	7.53
	ID07	5.85	1.52	NA	NA
	ID08	NA	0.78	0.56	0.37
	ID09	21.8	2.79	9.33	2
	ID10	7.14	0.76	0.81	0.13
	ID11	1.61	0.55	0.96	NA
	ID12	5.59	0.35	0.85	1.04
	ID13	1.38	0.62	0.89	0.61
	ID14	24.7	31.9	NA	NA
	ID15	18.5	0.83	0.53	1
	ID16	6.25	0.39	5.31	0.92
	ID17	6.83	4.57	8.7	1.17
	ID18	3.78	2.25	1.45	3.19
	ID19	8.99	3.56	7.96	1.09
	ID20	13.5	3.68	4.69	1.68

## Sheet: Figure 4C
Figure 4 C
	ID	B	C1	C2	C3
	ID01	1095	1065	1498	2690
	ID02	75	539	717	1239
	ID03	67	NA	NA	NA
	ID04	435	1738	252	188
	ID05	262	661	913	227
	ID06	346	431	630	544
	ID07	481	922	NA	NA
	ID08	NA	959	1014	1095
	ID09	585	375	740	856
	ID10	557	721	493	550
	ID11	1285	512	1162	NA
	ID12	437	2232	1734	2322
	ID13	342	814	747	683
	ID14	172	NA	NA	NA
	ID15	276	993.38	599	947.7
	ID16	NA	794	898	NA
	ID17	NA	810	NA	NA
	ID18	NA	707.7	NA	NA
	ID19	NA	766	NA	NA
	ID20	NA	NA	NA	NA

## Sheet: Figure 4D
Figure 4 D
	ID	B	C1	C2	C3
	ID01	28.4	581	1380	845
	ID02	59	555	569	1763
	ID03	480	NA	NA	NA
	ID04	642	653	1092	590
	ID05	292	683	941	546
	ID06	480	635	1175	1503
	ID07	632	713	NA	NA
	ID08	NA	801	826	933
	ID09	591	644	273	1300
	ID10	589	788	710	898
	ID11	130	214	242	NA
	ID12	36	375	275	881
	ID13	242	145	91.6	33.9
	ID14	2.43	NA	NA	NA
	ID15	8.4	151	319	591
	ID16	594	1023	925	NA
	ID17	274	1159	2265	1995.04
	ID18	884	492.02	NA	NA
	ID19	NA	490	80.8	1940
	ID20	985	655	995	2330

## Sheet: Figure 5
Figure 5
CD247	condition	Norm reads [log2]		CALM3	condition	Norm reads [log2]		CD3E	condition	Norm reads [log2]		LAT	condition	Norm reads [log2]		LCK	condition	Norm reads [log2]		NFATC1	condition	Norm reads [log2]		NFATC2	condition	Norm reads [log2]		NFATC3	condition	Norm reads [log2]		NFKB1	condition	Norm reads [log2]		RELA	condition	Norm reads [log2]		SHC1	condition	Norm reads [log2]		VAV1	condition	Norm reads [log2]
168.272	c1_non.p	7.39465		301.945	c1_non.p	8.23814		119.52	c1_non.p	6.90111		53.4695	c1_non.p	5.74064		77.059	c1_non.p	6.26789		47.179	c1_non.p	5.56007		66.0505	c1_non.p	6.0455		161.981	c1_non.p	7.33968		150.973	c1_non.p	7.23814		91.2127	c1_non.p	6.51116		37.7432	c1_non.p	5.23814		152.545	c1_non.p	7.25309
127.743	c1_non.p	6.9971		332.131	c1_non.p	8.37561		99.3553	c1_non.p	6.63452		80.9036	c1_non.p	6.33813		69.5487	c1_non.p	6.11995		63.8713	c1_non.p	5.9971		113.549	c1_non.p	6.82717		158.968	c1_non.p	7.3126		183.098	c1_non.p	7.51647		122.065	c1_non.p	6.93151		19.8711	c1_non.p	4.3126		166.065	c1_non.p	7.37561
97.3321	c1_non.p	6.60484		135.812	c1_non.p	7.08547		119.967	c1_non.p	6.9065		49.7978	c1_non.p	5.63801		92.805	c1_non.p	6.53613		70.1696	c1_non.p	6.13277		119.967	c1_non.p	6.9065		82.6191	c1_non.p	6.3684		135.812	c1_non.p	7.08547		79.2238	c1_non.p	6.30786		47.5343	c1_non.p	5.5709		104.123	c1_non.p	6.70214
194.59	c1_non.p	7.60429		287.706	c1_non.p	8.16845		249.504	c1_non.p	7.96292		128.93	c1_non.p	7.01045		193.396	c1_non.p	7.59541		82.3722	c1_non.p	6.36409		193.396	c1_non.p	7.59541		205.334	c1_non.p	7.68183		139.675	c1_non.p	7.12593		79.9846	c1_non.p	6.32165		52.5272	c1_non.p	5.71499		208.915	c1_non.p	7.70677
137.161	c1_non.p	7.09973		204.925	c1_non.p	7.67895		136.344	c1_non.p	7.09111		51.4353	c1_non.p	5.68469		66.9476	c1_non.p	6.06496		72.6626	c1_non.p	6.18314		135.528	c1_non.p	7.08245		209.823	c1_non.p	7.71303		213.089	c1_non.p	7.73531		76.7448	c1_non.p	6.262		48.1696	c1_non.p	5.59005		187.78	c1_non.p	7.5529
312.994	c1_p	8.28999		448.492	c1_p	8.80894		341.52	c1_p	8.41582		150.554	c1_p	7.23414		199.682	c1_p	7.64156		104.595	c1_p	6.70867		293.184	c1_p	8.19566		279.713	c1_p	8.1278		216.322	c1_p	7.75704		175.91	c1_p	7.4587		83.2008	c1_p	6.37853		328.841	c1_p	8.36125
452.948	c1_p	8.8232		701.418	c1_p	9.45413		226.784	c1_p	7.82517		109.054	c1_p	6.7689		200.759	c1_p	7.64932		133.84	c1_p	7.06436		401.519	c1_p	8.64932		317.869	c1_p	8.31229		260.244	c1_p	8.02372		208.814	c1_p	7.70608		99.76	c1_p	6.64039		412.052	c1_p	8.68668
282.344	c1_p	8.14131		665.225	c1_p	9.3777		332.612	c1_p	8.3777		126.51	c1_p	6.98311		183.481	c1_p	7.51949		144.104	c1_p	7.17097		249.669	c1_p	7.96387		234.588	c1_p	7.87399		217.832	c1_p	7.76707		158.347	c1_p	7.30695		72.0521	c1_p	6.17097		273.128	c1_p	8.09343

## Sheet: Figure 6A-B
Figure 6 A-B
	ID	variable	group	expr
	ID01	Baseline	N	35.3
	ID06	Baseline	N	16.3
	ID09	Baseline	N	29.5
	ID10	Baseline	N	21.4
	ID11	Baseline	N	19
	ID12	Baseline	N	9.57
	ID13	Baseline	N	30.6
	ID15	Baseline	N	16.5
	ID16	Baseline	N	28.7
	ID17	Baseline	N	14.1
	ID18	Baseline	N	30
	ID19	Baseline	N	NA
	ID20	Baseline	N	10.9
	ID02	Baseline	P	56.1
	ID04	Baseline	P	23.7
	ID05	Baseline	P	45.3
	ID07	Baseline	P	36.7
	ID8	Baseline	P	NA

## Sheet: Figure 6C-E
Figure 6 C-E
	ID	variable	group	expr
	ID01	Baseline	N	20.6
	ID06	Baseline	N	8.14
	ID09	Baseline	N	5.43
	ID10	Baseline	N	4.03
	ID11	Baseline	N	8.04
	ID12	Baseline	N	7.5
	ID13	Baseline	N	6.4
	ID15	Baseline	N	17.3
	ID16	Baseline	N	0.4
	ID17	Baseline	N	0.8
	ID18	Baseline	N	0.041
	ID19	Baseline	N	NA
	ID20	Baseline	N	0.64
	ID02	Baseline	P	20
	ID04	Baseline	P	28.5
	ID05	Baseline	P	20.3
	ID07	Baseline	P	7.25
	ID8	Baseline	P	NA

[truncated: 21 more sheets: Figure 6F-H, Figure 6J-K, Figure 6L-M, Figure 6N-O, Figure 6P-Q, Figure S1, Figure S2, Figure S3, SuppFigure6A, SuppFigure6B, SuppFigure6C, SuppFigure6D, SuppFigure6E, SuppFigure6F, SuppFigure6G, SuppFigure6H, SuppFigure9A, SuppFigure9D, SuppFigure9G, SuppFigure9J …]
